# Supplementary material for: The Functional Capacity of the Upper Airway in Older Adults with Chronic Stroke
Source: Geriatrics (Basel). 2024 Oct 31;9(6):140. doi: 10.3390/geriatrics9060140 (PMC11587141; doi:10.3390/geriatrics9060140)
Supplement: Supplementary file 1 [file geriatrics-09-00140-s001.zip]

Archive with 1 entries (1 files):
- geriatrics-3051863-supplementary.pdf
